# Supplementary material for: Perceptions of Tailored Dietary Advice to Improve the Nutrient Adequacy of the Diet in French Pregnant Women
Source: Nutrients. 2021 Dec 25;14(1):85. doi: 10.3390/nu14010085 (PMC8747067; doi:10.3390/nu14010085)
Supplement: Supplementary file 1 [file nutrients-14-00085-s001.zip]

Archive with 1 entries (1 files):
- nutrients-1519817-supplementary.pdf
